# Supplementary material for: Estimation of seroprevalence of melioidosis among adult high risk groups in Southeastern India by indirect Hemagglutination assay
Source: PLOS Glob Public Health. 2022 May 9;2(5):e0000431. doi: 10.1371/journal.pgph.0000431 (PMC10021966; doi:10.1371/journal.pgph.0000431)
Supplement: S1 Dataset — (XLSX) [file pgph.0000431.s002.xlsx]

## Sheet: Sheet1
Sl. No	Diabetes	Farmer	Occupation	Possible exposure to soil_water	Age	Sex	Rural	Place	Result	Seropositivity	Smoking	Alcohol consumption	Washing clothes in river	Gardening	Wear Footwear	Swimming	H/o contact witth animals
1	YES	NO	PVT.EMPLOYEE	N	32	F	R	Cuddalore	160	Y	N	N	N	N	Y	N	Y
2	YES	YES	FARMER	Y	60	F	R	Cuddalore		N	N	N	N	Y	N	N	Y
3	YES	YES	FARMER	Y	65	F	U	Puducherry	40	Y	N	N	N	N	Y	N	N
4	YES	YES	FARMER	Y	56	F	R	Villupuram		N	N	N	N	Y	N	Y	Y
5	YES	NO	SECURITY GUARD	N	57	M	U	Puducherry		N	Y	Y	N	N	Y	Y	N
6	YES	YES	FARMER	Y	39	M	R	Villupuram		N	Y	N	N	Y	N	Y	N
7	YES	YES	FARMER	Y	55	M	U	Villupuram		N	N	Y	N	Y	N	N	Y
8	YES	YES	FARMER	Y	59	M	R	Villupuram		N	N	N	N	Y	N	Y	Y
9	YES	NO	CARPENTER	Y	64	M	R	Nagapattanam		N	N	N	N	N	Y	Y	N
10	YES	NO	SECURITY GUARD	N	50	M	U	Puducherry		N	N	Y	N	N	Y	N	N
11	YES	NO	SECURITY GUARD	N	56	M	U	Puducherry		N	N	Y	N	N	Y	N	N
12	YES	NO	HOUSE WIFE	N	56	F	R	Nagapattanam		N	N	N	N	Y	Y	N	N
13	YES	YES	FARMER	Y	62	F	R	Villupuram		N	N	N	N	Y	N	Y	Y
14	YES	YES	FARMER	Y	50	F	R	Villupuram		N	N	N	N	Y	N	N	N
15	YES	YES	FARMER	Y	66	F	R	Villupuram	80	Y	N	N	N	Y	N	N	Y
16	YES	YES	FARMER	Y	65	F	R	Villupuram		N	N	N	N	Y	N	N	N
17	YES	YES	FARMER	Y	65	F	R	Cuddalore	20	Y	N	N	N	Y	N	Y	Y
18	YES	YES	FARMER	Y	65	M	U	Puducherry	20	Y	N	N	N	Y	N	N	N
19	YES	NO	HOUSE WIFE	N	54	F	U	Puducherry		N	N	N	N	N	Y	N	Y
20	YES	YES	FARMER	Y	66	F	R	Cuddalore		N	N	N	N	N	N	N	Y
21	YES	YES	FARMER	Y	51	M	R	Cuddalore		N	Y	Y	N	Y	N	Y	Y
22	YES	YES	FARMER	Y	55	M	U	Thiruvannamalai		N	N	N	Y	Y	N	Y	Y
23	YES	NO	PVT.EMPLOYEE	N	48	M	U	Villupuram		N	Y	N	N	Y	Y	N	N
24	YES	NO	CONSTRUCTION WORKER	Y	42	M	R	Thiruvannamalai		N	N	Y	N	N	Y	Y	N
25	YES	YES	FARMER	Y	41	F	R	Villupuram	20	Y	N	N	N	Y	N	Y	Y
26	YES	NO	ENGINEER	N	33	M	U	Puducherry		N	N	N	N	N	Y	Y	N
27	YES	YES	FARMER	Y	58	F	R	Villupuram		N	N	N	N	Y	N	Y	N
28	YES	NO	WEAVER	N	67	F	R	Puducherry		N	N	N	N	N	Y	Y	N
29	YES	YES	FARMER	Y	51	M	R	Villupuram		N	N	Y	N	Y	N	Y	N
30	YES	YES	FARMER	Y	42	F	R	Villupuram		N	N	N	N	N	Y	N	N
31	YES	YES	FARMER	Y	62	M	R	Villupuram		N	N	Y	N	Y	Y	Y	Y
32	YES	NO	HOUSE WIFE	N	59	F	R	Puducherry		N	N	N	N	Y	Y	N	N
33	YES	YES	FARMER	Y	50	F	R	Villupuram		N	N	N	N	Y	N	Y	N
34	YES	YES	FARMER	Y	51	M	R	Puducherry		N	N	Y	N	Y	N	Y	N
35	YES	YES	FARMER	Y	71	M	R	Villupuram		N	N	N	N	Y	N	N	N
36	YES	YES	FARMER	Y	74	F	R	Cuddalore		N	N	N	N	Y	N	N	N
37	YES	YES	FARMER	Y	67	F	R	Cuddalore		N	N	N	N	Y	N	Y	Y
38	YES	YES	FARMER	Y	69	M	U	Cuddalore		N	N	N	N	Y	N	Y	N
39	YES	YES	FARMER	Y	74	M	U	Villupuram		N	N	N	N	N	Y	N	N
40	YES	YES	FARMER	Y	65	F	R	Puducherry		N	N	N	N	Y	N	N	N
41	YES	YES	FARMER	Y	30	M	U	Thiruvannamalai		N	N	N	N	Y	N	N	N
42	YES	NO	HOUSE WIFE	N	31	F	U	Cuddalore		N	N	N	N	N	Y	N	Y
43	YES	NO	SHOP KEEPER	N	54	M	U	Puducherry		N	N	N	N	N	Y	N	N
44	YES	YES	FARMER	Y	55	M	U	Puducherry		N	Y	Y	N	Y	N	N	N
45	YES	YES	FARMER	Y	48	M	U	Cuddalore		N	N	Y	N	Y	N	N	Y
46	YES	NO	HOUSE WIFE	N	51	F	U	Vellore		N	N	N	N	N	Y	N	N
47	YES	NO	ELECTRICIAN	N	64	M	U	Kanchipuram		N	N	Y	N	N	Y	N	N
48	YES	NO	SHOP KEEPER	N	63	M	U	Puducherry		N	N	N	N	N	N	N	N
49	YES	NO	HOUSE WIFE	N	63	F	U	Puducherry		N	N	N	N	N	Y	N	N
50	YES	NO	WEAVER	N	59	M	U	Cuddalore		N	N	N	N	Y	N	Y	Y
51	YES	YES	FARMER	Y	60	F	U	Villupuram		N	N	N	N	Y	Y	N	N
52	YES	NO	LABOUR	Y	71	F	U	Puducherry		N	N	N	N	Y	Y	N	N
53	YES	YES	FARMER	Y	64	F	U	Villupuram		N	N	N	N	N	Y	N	N
54	YES	NO	HOUSE WIFE	N	42	F	U	Tanjore		N	N	N	N	Y	N	N	N
55	YES	NO	MUSICIAN	N	47	M	R	Villupuram		N	N	Y	Y	N	Y	Y	N
56	YES	NO	HOUSE WIFE	N	46	F	U	Tanjore		N	N	N	N	N	N	N	N
57	YES	NO	TAILOR	N	64	M	U	Puducherry		N	N	Y	N	N	Y	N	N
58	YES	NO	GOVT.EMPLOYEE	N	61	F	U	Puducherry		N	N	N	N	N	Y	N	N
59	YES	NO	GOVT.EMPLOYEE	N	61	M	U	Villupuram		N	N	N	Y	Y	N	Y	N
60	YES	NO	VEGETABLE VENDOR	N	32	M	R	Thiruvannamalai		N	N	Y	N	Y	N	Y	Y
61	YES	YES	FARMER	Y	40	M	U	Viruthunagar		N	Y	Y	N	Y	N	Y	Y
62	YES	NO	HOUSE WIFE	N	62	F	R	Cuddalore		N	N	N	N	N	N	N	Y
63	YES	NO	HOUSE WIFE	N	48	F	U	Puducherry		N	N	N	N	Y	Y	Y	N
64	YES	NO	HOUSE WIFE	N	72	F	U	Puducherry		N	N	N	N	N	Y	N	N
65	YES	NO	LABOUR	Y	34	M	U	Villupuram		N	N	N	Y	N	N	Y	Y
66	YES	NO	HOUSE WIFE	N	53	F	U	Puducherry		N	N	N	N	N	Y	N	N
67	YES	NO	BUSINESS	N	60	M	U	Puducherry		N	N	N	N	N	Y	N	N
68	YES	NO	HOUSE WIFE	N	57	F	U	Puducherry		N	N	N	N	Y	N	N	N
69	YES	NO	CARPENTER	Y	53	M	U	Puducherry		N	N	Y	N	N	Y	N	N
70	YES	NO	HOUSE WIFE	N	46	F	U	Puducherry		N	N	N	N	N	Y	N	N
71	YES	NO	HOUSE WIFE	N	49	F	U	Cuddalore		N	N	N	N	N	N	Y	N
72	YES	NO	HOUSE WIFE	N	55	F	U	Puducherry		N	N	N	N	N	N	N	N
73	YES	YES	FARMER	Y	65	F	R	Villupuram		N	N	N	Y	Y	N	Y	Y
74	YES	YES	FARMER	Y	56	M	R	Villupuram		N	N	N	N	Y	N	Y	Y
75	YES	NO	CARPENTER	Y	55	F	R	Villupuram		N	N	N	N	N	Y	N	N
76	YES	YES	FARMER	Y	41	M	U	Villupuram		N	N	N	N	Y	N	Y	N
77	YES	NO	HOUSE WIFE	N	60	F	U	Puducherry		N	N	N	N	N	N	N	N
78	YES	NO	HOUSE WIFE	N	53	F	U	Puducherry		N	N	N	Y	N	Y	N	N
79	YES	NO	HOUSE WIFE	N	73	M	U	Puducherry		N	N	N	N	Y	Y	N	N
80	YES	NO	TEACHER	N	71	F	U	Puducherry		N	N	N	N	N	Y	N	N
81	YES	NO	HOUSE WIFE	N	70	F	R	Cuddalore		N	N	N	N	N	Y	N	N
82	YES	NO	HOUSE WIFE	N	70	F	U	Puducherry		N	N	N	N	N	N	Y	N
83	YES	NO	HOUSE WIFE	N	63	F	U	Puducherry		N	N	N	N	Y	Y	N	N
84	YES	NO	LABOUR	Y	42	M	U	Puducherry		N	N	N	N	Y	Y	N	N
85	YES	NO	HOUSE WIFE	N	50	F	U	Puducherry		N	N	N	N	N	Y	N	N
86	YES	NO	CONSTRUCTION WORKER	Y	55	F	U	Ariyalur		N	N	N	N	N	N	N	N
87	YES	YES	FARMER	Y	54	F	U	Puducherry		N	N	N	N	N	N	N	N
88	YES	NO	HOUSE WIFE	N	43	F	R	Puducherry		N	N	N	N	N	N	N	N
89	YES	NO	CONDUCTOR	N	59	M	R	Thiruvannamalai	20	Y	N	N	N	N	Y	N	N
90	YES	NO	CARPENTER	Y	52	M	U	Puducherry	10	N	Y	Y	N	N	N	N	N
91	YES	YES	FARMER	Y	63	F	R	Villupuram		N	N	N	N	Y	N	N	Y
92	YES	NO	VEGETABLE VENDOR	N	64	M	U	Puducherry		N	N	Y	N	N	Y	N	N
93	YES	NO	HOUSE WIFE	N	58	F	U	Puducherry	80	Y	N	N	N	N	Y	N	N
94	YES	YES	FARMER	Y	51	M	R	Dindigul		N	Y	Y	N	Y	N	Y	Y
95	YES	NO	HOUSE WIFE	N	50	F	R	Thiruvannamalai		N	N	N	N	N	Y	N	N
96	YES	NO	PRIVATE EMPLOYEE	N	38	F	U	Villupuram		N	N	N	N	Y	Y	Y	Y
97	YES	NO	GOVT.EMPLOYEE	N	70	M	U	Puducherry		N	Y	Y	N	N	N	N	N
98	YES	NO	FISH SELLER	Y	65	F	R	Puducherry		N	N	N	N	N	N	N	N
99	YES	NO	PRIVATE EMPLOYEE	N	61	F	U	Villupuram		N	N	N	N	N	Y	Y	N
100	YES	YES	FARMER	Y	62	M	R	Puducherry	40	Y	Y	Y	N	N	N	Y	Y
101	YES	NO	HOUSE WIFE	N	65	F	R	Villupuram		N	N	N	N	N	Y	N	N
102	YES	YES	FARMER	Y	44	M	U	Puducherry		N	Y	Y	N	Y	Y	Y	Y
103	YES	NO	BROKER	N	48	M	R	Villupuram		N	Y	N	N	Y	Y	Y	N
104	YES	NO	CONSTRUCTION WORKER	Y	40	F	R	Villupuram		N	N	N	N	N	Y	N	Y
105	YES	YES	FARMER	Y	67	F	R	Villupuram	10	N	N	N	N	N	N	Y	Y
106	YES	NO	HOUSE WIFE	N	59	F	R	Villupuram	10	N	N	N	N	N	Y	Y	N
107	YES	NO	HOUSE WIFE	N	60	F	U	Puducherry		N	N	N	N	N	Y	Y	N
108	YES	YES	FARMER	Y	50	M	U	Cuddalore		N	N	Y	N	N	Y	N	Y
109	YES	YES	FARMER	Y	60	F	R	Villupuram		N	N	N	N	Y	N	Y	Y
110	YES	YES	FARMER	Y	55	M	R	Thiruvannamalai		N	N	N	N	Y	N	Y	N
111	YES	NO	HOUSE WIFE	N	45	F	R	Villupuram		N	N	N	N	N	Y	N	N
112	YES	NO	FLOWER SELLER	N	60	F	U	Villupuram	40	Y	N	N	N	Y	Y	N	N
113	YES	NO	SECURITY GUARD	N	48	M	U	Puducherry	160	Y	N	Y	N	N	Y	Y	N
114	YES	NO	HOUSE WIFE	N	41	F	U	Villupuram		N	N	N	N	Y	Y	N	Y
115	YES	NO	GOVT.EMPLOYEE	N	69	F	U	Puducherry		N	N	N	N	N	Y	N	N
116	YES	NO	GOVT.EMPLOYEE	N	68	F	U	Cuddalore	10	N	N	N	N	Y	Y	N	Y
117	YES	YES	FARMER	Y	56	M	U	Puducherry		N	Y	Y	N	Y	N	Y	N
118	YES	NO	HOUSE WIFE	N	55	F	U	Cuddalore		N	N	N	N	N	Y	N	N
119	YES	YES	FARMER	Y	54	F	U	Cuddalore		N	N	N	N	N	Y	N	N
120	YES	NO	FLOWER SELLER	N	50	F	U	Cuddalore	10	N	N	N	N	N	Y	N	N
121	YES	YES	FARMER	Y	52	M	U	Villupuram		N	N	N	N	N	Y	Y	N
122	YES	NO	HOUSE WIFE	N	67	F	U	Puducherry		N	N	N	N	N	Y	N	N
123	YES	NO	SHOP KEEPER	N	73	F	R	Puducherry		N	N	N	N	N	N	N	N
124	YES	NO	HOUSE WIFE	N	66	F	U	Puducherry		N	N	N	N	N	Y	N	N
125	YES	NO	HOUSE WIFE	N	55	F	R	Villupuram	20	Y	N	N	N	N	Y	N	Y
126	YES	YES	FARMER	Y	67	F	R	Villupuram		N	N	N	N	Y	N	Y	Y
127	YES	NO	TEACHER	N	62	F	U	Villupuram		N	N	N	N	N	Y	N	N
128	YES	NO	BANK	N	31	M	R	Villupuram		N	N	N	N	N	Y	Y	N
129	YES	NO	HOUSE WIFE	N	44	F	U	Puducherry		N	N	N	Y	N	Y	N	Y
130	YES	NO	HOUSE WIFE	N	61	F	U	Trichy		N	N	N	N	N	Y	N	Y
131	YES	NO	WELDER	N	67	M	U	Puducherry		N	N	N	N	N	Y	N	N
132	YES	NO	HOUSE WIFE	N	49	F	U	Puducherry		N	N	N	N	N	Y	Y	N
133	YES	NO	PRIVATE EMPLOYEE	N	45	F	U	Puducherry		N	N	N	N	N	Y	N	N
134	YES	NO	FISHER WOMEN	Y	55	F	U	Cuddalore		N	N	N	N	N	N	Y	N
135	YES	YES	FARMER	Y	41	M	R	Ariyalur	1280	Y	Y	Y	N	Y	N	Y	Y
136	YES	NO	GOVT.STAFF	N	46	M	U	Puducherry		N	N	N	N	N	Y	N	Y
137	YES	YES	FARMER	Y	45	F	R	Villupuram	10	N	N	N	N	Y	N	Y	Y
138	YES	NO	HOUSE WIFE	N	55	F	R	Villupuram		N	N	N	N	N	Y	N	Y
139	YES	NO	HOUSE WIFE	N	56	F	R	Villupuram		N	N	N	N	N	Y	Y	N
140	YES	NO	HOUSE WIFE	N	64	F	U	Puducherry		N	N	N	N	N	Y	Y	N
141	YES	NO	HOUSE WIFE	N	61	F	R	Villupuram		N	N	N	N	N	Y	N	N
142	YES	NO	HOUSE WIFE	N	70	F	R	Trichy	1280	Y	N	N	N	N	Y	N	N
143	YES	YES	FARMER	Y	51	M	U	Villupuram		N	N	N	N	Y	N	Y	N
144	YES	YES	FARMER	Y	65	F	R	Villupuram		N	N	N	N	Y	Y	Y	Y
145	YES	NO	HOUSE WIFE	N	65	F	R	Puducherry		N	N	N	N	N	Y	N	N
146	YES	YES	FARMER	Y	66	F	R	Villupuram		N	N	N	N	Y	N	Y	N
147	YES	NO	HOUSE WIFE	N	45	F	R	Puducherry		N	N	N	N	N	Y	N	Y
148	YES	NO	HOUSE WIFE	N	52	F	R	Villupuram		N	N	N	Y	N	Y	Y	Y
149	YES	YES	FARMER	Y	50	F	U	Thiruvannamalai		N	N	N	N	Y	Y	Y	N
150	YES	NO	TAILOR	N	66	F	U	Villupuram	40	Y	N	N	N	N	Y	Y	Y
151	YES	NO	HOUSE WIFE	N	59	F	U	Puducherry	10	N	N	N	N	Y	Y	N	N
152	YES	NO	HOUSE WIFE	N	60	F	U	Puducherry		N	N	N	N	N	Y	N	Y
153	YES	YES	FARMER	Y	47	F	U	Puducherry	10	N	N	N	N	Y	N	N	N
154	YES	NO	HOUSE WIFE	N	60	F	U	Puducherry		N	N	N	N	N	Y	Y	N
155	YES	NO	HOUSE WIFE	N	50	F	U	Puducherry		N	N	N	N	N	Y	N	N
156	YES	YES	FARMER	Y	58	F	U	Thiruvannamalai		N	N	N	N	Y	Y	Y	N
157	YES	NO	HOUSE WIFE	N	72	F	U	Puducherry		N	N	N	N	N	N	N	N
158	YES	YES	FARMER	Y	64	F	R	Villupuram		N	N	N	N	Y	N	N	N
159	YES	NO	HOUSE WIFE	N	57	F	U	Puducherry		N	N	N	N	N	Y	N	N
160	YES	YES	FARMER	Y	60	M	R	Cuddalore		N	N	N	N	Y	N	Y	Y
161	YES	NO	HOUSE WIFE	N	51	F	U	Puducherry		N	N	N	N	N	Y	N	N
162	YES	NO	SHOP KEEPER	N	63	M	U	Puducherry		N	N	N	N	N	Y	N	N
163	YES	NO	SALES MAN	N	53	M	R	Puducherry		N	N	N	N	N	Y	Y	Y
164	YES	YES	FARMER	Y	64	M	R	Villupuram		N	Y	Y	N	Y	N	Y	N
165	YES	NO	HOUSE WIFE	N	82	F	U	Cuddalore		N	N	N	N	N	Y	N	N
166	YES	NO	HOUSE WIFE	N	50	F	U	Puducherry	80	Y	N	N	N	N	Y	N	N
167	YES	NO	HOUSE WIFE	N	59	F	R	Villupuram	10	N	N	N	N	N	Y	Y	N
168	YES	NO	HOUSE WIFE	N	59	F	U	Villupuram		N	N	N	N	N	N	N	N
169	YES	NO	HOUSE WIFE	N	60	F	U	Puducherry		N	N	N	N	N	N	N	N
170	YES	YES	FARMER	Y	73	M	R	Puducherry		N	N	N	Y	Y	N	Y	N
171	YES	NO	HOUSE WIFE	N	60	F	R	Villupuram		N	N	N	N	N	Y	N	Y
172	YES	NO	SHOP KEEPER	N	44	M	R	Tanjore		N	N	N	Y	Y	Y	Y	N
173	YES	YES	FARMER	Y	30	M	U	Cuddalore	10	N	N	Y	N	Y	N	N	N
174	YES	YES	FARMER	Y	51	F	R	Cuddalore		N	N	N	Y	N	N	Y	N
175	YES	NO	WELDER	N	47	M	U	Puducherry		N	Y	Y	N	N	Y	N	N
176	YES	YES	FARMER	Y	34	M	U	Thiruvannamalai		N	Y	Y	N	Y	Y	Y	Y
177	YES	NO	HOUSE WIFE	N	61	F	U	Puducherry		N	N	N	N	N	N	N	N
178	YES	YES	FARMER	Y	47	F	R	Cuddalore		N	N	N	N	Y	Y	N	Y
179	YES	YES	FARMER	Y	43	M	R	Puducherry	10	N	N	Y	N	Y	N	N	N
180	YES	NO	HOUSE WIFE	N	58	F	R	Puducherry	10	N	N	N	N	N	Y	N	N
181	YES	NO	SHOP KEEPER	N	49	M	U	Puducherry		N	N	N	N	N	Y	N	N
182	YES	YES	FARMER	Y	65	F	R	Thiruvannamalai		N	N	N	N	Y	N	Y	Y
183	YES	NO	SHOP KEEPER	N	54	F	U	Puducherry		N	N	N	N	N	Y	Y	Y
184	YES	YES	FARMER	Y	48	M	U	Thiruvannamalai	20	Y	N	Y	N	Y	N	Y	N
185	YES	YES	FARMER	Y	68	M	U	Villupuram	10	N	N	N	N	Y	N	Y	N
186	YES	YES	FARMER	Y	60	M	R	Villupuram		N	N	N	N	Y	N	Y	Y
187	YES	NO	STUDENT	N	20	M	U	Cuddalore		N	N	N	N	N	Y	N	N
188	YES	NO	POT MAKER	Y	59	M	R	Villupuram		N	N	N	Y	N	N	Y	N
189	YES	NO	SHOP KEEPER	N	72	M	U	Puducherry		N	Y	Y	N	N	Y	N	N
190	YES	NO	HOUSE WIFE	N	67	F	U	Cuddalore		N	N	N	Y	Y	N	N	Y
191	YES	NO	HOUSE WIFE	N	49	F	U	Puducherry		N	N	N	N	N	Y	N	N
192	YES	YES	FARMER	Y	62	F	R	Villupuram		N	N	N	N	Y	Y	N	Y
193	YES	NO	HOUSE WIFE	N	60	F	U	Puducherry		N	N	N	N	N	N	Y	N
194	YES	NO	HOUSE WIFE	N	74	F	U	Puducherry		N	N	N	N	Y	Y	Y	N
195	YES	NO	BUS CONDUCTOR	N	42	M	R	Villupuram		N	N	N	N	N	Y	Y	Y
196	YES	NO	PVT.EMPLOYEE	N	71	M	U	Puducherry		N	N	N	N	N	Y	N	N
197	YES	NO	HOUSE WIFE	N	60	F	U	Cuddalore		N	N	N	N	N	Y	N	N
198	YES	YES	FARMER	Y	51	M	U	Villupuram		N	N	N	Y	Y	Y	Y	N
199	YES	NO	HOUSE WIFE	N	36	F	R	Thiruvannamalai	40	Y	N	N	N	N	Y	N	N
200	YES	NO	CHURCH ASSISTANT	N	64	M	U	Puducherry		N	N	N	N	N	Y	Y	N
201	YES	NO	LABOUR	Y	63	M	U	Chennai		N	N	Y	N	Y	Y	Y	Y
202	YES	NO	HOUSE WIFE	N	51	F	U	Puducherry		N	N	N	N	N	Y	N	N
203	YES	NO	PVT.EMPLOYEE	N	57	M	U	Villupuram		N	N	N	N	N	Y	N	N
204	YES	YES	FARMER	Y	55	M	R	Villupuram		N	N	N	Y	Y	N	Y	Y
205	YES	NO	HOUSE WIFE	N	40	F	U	Puducherry	80	Y	N	N	N	N	Y	N	N
206	YES	NO	GOVT.EMPLOYEE	N	61	M	R	Villupuram		N	Y	Y	N	N	N	N	N
207	YES	NO	HOUSE WIFE	N	41	F	U	Puducherry	20	Y	N	N	N	N	Y	N	N
208	YES	NO	GOVT.EMPLOYEE	N	48	M	U	Puducherry		N	N	N	N	N	Y	N	N
209	YES	NO	HOUSE WIFE	N	44	F	R	Villupuram	80	Y	N	N	Y	Y	Y	N	Y
210	YES	NO	HOUSE WIFE	N	65	F	U	Puducherry		N	N	N	N	Y	Y	N	N
211	YES	NO	HOUSE WIFE	N	48	F	U	Namakkal		N	N	N	N	N	Y	N	N
212	YES	NO	UNEMPLOYED	N	60	M	U	Kanchipuram		N	N	N	N	N	Y	N	N
213	YES	YES	FARMER	Y	55	M	R	Villupuram	10	N	Y	Y	N	Y	N	N	N
214	YES	YES	FARMER	Y	47	M	R	Villupuram		N	N	Y	N	Y	N	Y	N
215	YES	YES	FARMER	Y	60	M	R	Villupuram	10	N	N	N	N	Y	N	Y	Y
216	YES	YES	FARMER	Y	67	F	U	Puducherry		N	N	N	N	Y	N	N	N
217	YES	NO	CONSTRUCTION WORKER	Y	68	M	U	Puducherry		N	N	N	N	Y	Y	N	N
218	YES	NO	PVT.EMPLOYEE	N	63	M	U	Puducherry		N	N	N	N	Y	Y	Y	N
219	YES	NO	SHOP KEEPER	N	67	F	R	Villupuram		N	N	N	Y	Y	Y	Y	N
220	YES	YES	FARMER	Y	52	M	R	Trichy		N	Y	Y	N	Y	N	Y	N
221	YES	NO	CONSTRUCTION WORKER	Y	60	M	U	Cuddalore		N	N	N	N	N	Y	N	N
222	YES	YES	FARMER	Y	58	F	R	Thiruvannamalai		N	N	N	N	Y	N	Y	N
223	YES	YES	FARMER	Y	55	M	R	Villupuram		N	N	N	N	Y	N	N	Y
224	YES	NO	HOUSE WIFE	N	61	F	U	Puducherry		N	N	N	N	N	Y	Y	N
225	YES	YES	FARMER	Y	60	F	U	Puducherry		N	N	N	Y	N	N	Y	N
226	YES	NO	SHOP KEEPER	N	60	M	R	Tanjore		N	N	N	N	Y	Y	N	Y
227	YES	NO	WEAVER	N	50	M	R	Thiruvannamalai		N	N	N	Y	Y	Y	Y	N
228	YES	NO	GOVT.EMPLOYEE	N	65	M	U	Dharmapuri		N	N	N	N	Y	Y	Y	N
229	YES	YES	FARMER	Y	67	F	R	Ariyalur	40	Y	N	N	N	Y	N	Y	Y
230	YES	NO	HOUSE WIFE	N	65	F	U	Puducherry		N	N	N	N	Y	Y	N	N
231	YES	NO	PLUMBER	Y	65	M	R	Villupuram	40	Y	Y	Y	N	N	Y	Y	Y
232	YES	NO	HOUSE WIFE	N	55	F	U	Puducherry		N	N	N	N	N	Y	Y	N
233	YES	NO	SHOP KEEPER	N	54	M	U	Puducherry		N	N	N	N	N	Y	Y	N
234	YES	NO	SHOP KEEPER	N	59	M	U	kanchipuram	80	Y	N	N	N	N	Y	N	N
235	YES	NO	MECHANIC	N	50	M	U	Puducherry		N	Y	N	N	N	Y	Y	N
236	YES	NO	BUS CONDUCTOR	N	55	M	R	Cuddalore	20	Y	N	N	N	Y	N	N	Y
237	YES	NO	SHOP KEEPER	N	55	M	R	Selam		N	N	N	N	Y	Y	Y	Y
238	YES	NO	HOUSE WIFE	N	60	F	U	Selam		N	N	N	N	N	Y	N	N
239	YES	YES	FARMER	Y	64	M	R	Karur	20	Y	N	N	N	Y	N	N	Y
240	YES	NO	CONSTRUCTION WORKER	Y	62	M	U	Thiruvannamalai	80	Y	N	N	N	Y	N	Y	Y
241	YES	NO	HOUSE WIFE	N	50	F	U	Puducherry		N	N	N	N	N	Y	N	N
242	YES	YES	FARMER	Y	36	F	R	Villupuram		N	N	N	N	Y	N	Y	N
243	YES	NO	HOUSE WIFE	N	42	F	U	Villupuram		N	N	N	N	Y	Y	Y	Y
244	YES	NO	PVT.EMPLOYEE	N	35	F	U	Puducherry	10	N	N	N	N	N	Y	N	N
245	YES	NO	HOUSE WIFE	N	45	F	R	Villupuram		N	N	N	Y	N	Y	N	N
246	YES	NO	HOUSE WIFE	N	50	F	R	Villupuram		N	N	N	N	Y	Y	N	Y
247	YES	YES	FARMER	Y	55	M	R	Villupuram	10	N	N	N	N	Y	Y	N	Y
248	YES	NO	HOUSE WIFE	N	28	F	U	Thiruvannamalai		N	N	N	N	N	Y	N	N
249	YES	YES	FARMER	Y	54	F	R	Villupuram		N	N	N	Y	Y	N	N	N
250	YES	NO	HOUSE WIFE	N	55	F	U	Puducherry		N	N	N	N	N	Y	N	N
251	YES	NO	CARPENTER	Y	65	M	U	Puducherry		N	N	Y	N	Y	N	N	N
252	YES	NO	GOVT.EMPLOYEE	N	55	M	R	Villupuram		N	N	N	N	Y	Y	Y	N
253	YES	NO	HOUSE WIFE	N	59	F	U	Villupuram		N	N	N	Y	Y	Y	N	N
254	YES	NO	HOUSE WIFE	N	50	F	U	Puducherry		N	N	N	N	N	Y	N	N
255	YES	NO	SHOP KEEPER	N	61	M	U	Puducherry		N	N	N	N	Y	N	Y	N
256	YES	NO	HOUSE WIFE	N	64	F	U	Puducherry		N	N	N	N	N	Y	N	N
257	YES	NO	CLERK	N	54	M	U	Puducherry		N	N	N	Y	Y	Y	N	N
258	YES	NO	GOLD SMITH	N	45	F	U	Villupuram		N	N	N	N	N	Y	N	N
259	YES	NO	PVT.EMPLOYEE	N	37	F	U	Puducherry		N	N	N	N	N	Y	N	N
260	YES	NO	HOUSE WIFE	N	60	F	R	Puducherry		N	N	N	N	Y	Y	N	N
261	YES	YES	FARMER	Y	74	M	R	Villupuram	80	Y	N	N	N	Y	N	Y	N
262	YES	NO	WEAVER	N	59	M	U	Thiruvannamalai		N	N	Y	N	N	Y	N	N
263	YES	YES	FARMER	Y	41	M	U	Villupuram		N	N	N	N	Y	N	N	N
264	YES	NO	HOUSE WIFE	N	53	F	U	Villupuram		N	N	N	N	Y	Y	Y	N
265	YES	NO	HOUSE WIFE	N	36	F	R	Puducherry	40	Y	N	N	N	N	Y	N	N
266	YES	NO	LABOUR	Y	52	F	U	Puducherry		N	N	N	N	N	Y	N	N
267	YES	NO	MECHANIC	N	44	M	R	Krishnagiri	10	N	N	N	N	N	Y	Y	N
268	YES	YES	FARMER	Y	40	M	R	Villupuram		N	N	Y	N	Y	N	Y	Y
269	YES	NO	PVT.EMPLOYEE	N	46	F	U	Puducherry		N	N	N	Y	N	Y	N	N
270	YES	NO	HOUSE WIFE	N	65	F	R	Puducherry		N	N	N	N	N	Y	Y	N
271	YES	NO	CIVIL WORK	N	46	M	R	Villupuram		N	N	N	N	Y	Y	Y	Y
272	YES	YES	FARMER	Y	70	M	R	Villupuram		N	N	N	Y	Y	N	Y	Y
273	YES	NO	HOUSE WIFE	N	57	F	U	Puducherry	20	Y	N	N	N	N	Y	N	N
274	YES	NO	HOUSE WIFE	N	38	F	U	Puducherry		N	N	N	N	Y	Y	N	N
275	YES	YES	FARMER	Y	45	F	R	Villupuram		N	N	N	N	Y	N	Y	N
276	NO	YES	FARMER	Y	40	F	R	Ramanathapuram		N	N	N	Y	Y	N	Y	Y
277	NO	YES	FARMER	Y	70	M	R	Ramanathapuram		N	N	N	N	Y	N	Y	Y
278	NO	YES	FARMER	Y	52	F	R	Ramanathapuram	40	Y	N	N	Y	Y	N	Y	Y
279	NO	YES	FARMER	Y	56	M	R	Ramanathapuram		N	N	N	Y	Y	N	Y	Y
280	NO	YES	FARMER	Y	34	M	R	Ramanathapuram	10	N	N	N	Y	Y	N	Y	Y
281	NO	YES	FARMER	Y	37	M	R	Ramanathapuram	10	N	N	Y	N	Y	N	Y	Y
282	NO	YES	FARMER	Y	45	F	R	Ramanathapuram	160	Y	N	N	N	Y	N	Y	Y
283	NO	YES	FARMER	Y	23	M	R	Ramanathapuram		N	N	N	N	Y	Y	Y	Y
284	NO	YES	FARMER	Y	55	F	R	Ramanathapuram		N	N	N	Y	Y	N	Y	Y
285	NO	YES	FARMER	Y	47	M	R	Ramanathapuram		N	N	N	Y	N	Y	Y	Y
286	NO	YES	FARMER	Y	50	M	R	Ramanathapuram		N	Y	Y	Y	Y	Y	Y	Y
287	NO	YES	FARMER	Y	42	F	R	Ramanathapuram	320	Y	N	N	Y	Y	Y	N	Y
288	NO	YES	FARMER	Y	31	F	R	Ramanathapuram	20	Y	N	N	Y	Y	Y	Y	Y
289	NO	YES	FARMER	Y	26	M	R	Ramanathapuram		N	N	N	N	Y	N	Y	Y
290	NO	YES	FARMER	Y	43	F	R	Ramanathapuram		N	N	N	N	Y	N	Y	Y
291	NO	YES	FARMER	Y	42	M	R	Ramanathapuram		N	N	Y	N	Y	N	Y	Y
292	NO	YES	FARMER	Y	46	M	R	Ramanathapuram		N	Y	Y	Y	Y	N	Y	Y
293	NO	YES	FARMER	Y	46	F	R	Ramanathapuram		N	N	N	Y	Y	N	Y	Y
294	YES	YES	FARMER	Y	65	M	R	Ramanathapuram		N	Y	Y	N	Y	N	Y	Y
295	NO	YES	FARMER	Y	76	M	R	Ramanathapuram		N	Y	Y	Y	Y	N	Y	Y
296	NO	YES	FARMER	Y	65	F	R	Ramanathapuram	20	Y	N	N	Y	Y	N	Y	Y
297	NO	YES	FARMER	Y	57	F	R	Ramanathapuram		N	N	N	Y	Y	N	Y	Y
298	YES	YES	FARMER	Y	61	M	R	Ramanathapuram		N	Y	Y	N	Y	N	Y	Y
299	NO	YES	FARMER	Y	33	F	R	Ramanathapuram		N	N	N	Y	Y	N	Y	Y
300	NO	YES	FARMER	Y	75	F	R	Ramanathapuram		N	N	N	Y	Y	N	Y	Y
301	NO	YES	FARMER	Y	87	M	R	Ramanathapuram	20	Y	Y	Y	N	Y	N	Y	Y
302	NO	YES	FARMER	Y	47	M	R	Ramanathapuram		N	Y	Y	Y	Y	N	Y	Y
303	NO	YES	FARMER	Y	42	F	R	Ramanathapuram		N	N	N	N	Y	N	N	N
304	NO	YES	FARMER	Y	31	M	R	Ramanathapuram		N	N	N	N	Y	N	N	Y
305	NO	YES	FARMER	Y	47	F	R	Ramanathapuram		N	N	N	Y	Y	N	N	Y
306	YES	YES	FARMER	Y	52	F	R	Ramanathapuram		N	N	N	N	Y	N	N	Y
307	NO	YES	FARMER	Y	67	M	R	Ramanathapuram		N	N	N	N	Y	N	Y	Y
308	NO	YES	FARMER	Y	40	F	R	Ramanathapuram		N	N	N	N	Y	N	N	Y
309	NO	YES	FARMER	Y	75	F	R	Ramanathapuram	20	Y	N	N	N	Y	N	Y	Y
310	YES	YES	FARMER	Y	70	M	R	Ramanathapuram		N	N	N	N	Y	N	Y	Y
311	YES	YES	FARMER	Y	60	F	R	Ramanathapuram		N	N	N	N	Y	N	N	Y
312	YES	YES	FARMER	Y	64	F	R	Ramanathapuram	20	Y	N	N	N	Y	N	N	Y
313	NO	YES	FARMER	Y	32	F	R	Ramanathapuram	80	Y	N	N	N	Y	N	Y	Y
314	NO	YES	FARMER	Y	49	F	R	Ramanathapuram	20	Y	N	N	N	Y	N	N	Y
315	YES	YES	FARMER	Y	45	F	R	Ramanathapuram	80	Y	N	N	N	Y	N	N	Y
316	NO	YES	FARMER	Y	48	M	R	Ramanathapuram	80	Y	Y	Y	N	Y	N	N	Y
317	NO	YES	FARMER	Y	45	M	R	Ramanathapuram	20	Y	N	N	N	Y	N	N	Y
318	NO	YES	FARMER	Y	47	F	R	Ramanathapuram		N	N	N	N	Y	N	N	Y
319	NO	YES	FARMER	Y	60	F	R	Ramanathapuram		N	N	N	Y	Y	N	N	N
320	YES	YES	FARMER	Y	55	F	R	Ramanathapuram	20	Y	N	N	N	Y	N	Y	Y
321	NO	YES	FARMER	Y	37	F	R	Ramanathapuram	40	Y	N	N	N	Y	N	N	Y
322	NO	YES	FARMER	Y	58	M	R	Ramanathapuram		N	Y	Y	N	Y	N	Y	N
323	YES	YES	FARMER	Y	55	M	R	Ramanathapuram		N	Y	Y	N	Y	N	Y	Y
324	NO	YES	FARMER	Y	45	F	R	Ramanathapuram	20	Y	N	N	N	Y	Y	N	Y
325	YES	YES	FARMER	Y	65	M	R	Ramanathapuram		N	Y	Y	N	Y	N	Y	Y
326	NO	YES	FARMER	Y	55	F	R	Ramanathapuram	20	Y	N	N	Y	Y	N	N	N
327	NO	YES	FARMER	Y	52	F	R	Ramanathapuram	80	Y	N	N	N	Y	N	Y	Y
328	NO	YES	FARMER	Y	24	F	R	Ramanathapuram		N	N	N	N	Y	N	N	Y
329	NO	YES	FARMER	Y	40	M	R	Ramanathapuram		N	Y	Y	N	Y	N	N	N
330	NO	YES	FARMER	Y	65	M	R	Ramanathapuram		N	N	N	Y	Y	N	Y	Y
331	NO	YES	FARMER	Y	42	M	R	Ramanathapuram	10	N	N	N	Y	Y	N	Y	Y
332	NO	YES	FARMER	Y	42	M	R	Ramanathapuram		N	N	N	Y	Y	N	Y	N
333	NO	YES	FARMER	Y	38	M	R	Ramanathapuram	80	Y	N	N	N	Y	N	Y	N
334	NO	YES	FARMER	Y	29	M	R	Ramanathapuram		N	N	N	N	Y	Y	Y	N
335	YES	YES	FARMER	Y	64	F	R	Ramanathapuram	20	Y	N	N	N	Y	Y	Y	N
336	NO	YES	FARMER	Y	47	F	R	Ramanathapuram	40	Y	N	N	N	Y	N	Y	Y
337	NO	YES	FARMER	Y	56	M	R	Ramanathapuram	40	Y	N	Y	N	Y	N	Y	Y
338	YES	YES	FARMER	Y	54	F	R	Ramanathapuram	20	Y	N	N	Y	Y	N	Y	N
339	NO	YES	FARMER	Y	30	F	R	Ramanathapuram	40	Y	N	N	Y	Y	N	N	Y
340	NO	YES	FARMER	Y	42	F	R	Ramanathapuram	40	Y	N	N	N	Y	N	N	Y
341	NO	YES	FARMER	Y	35	F	R	Ramanathapuram		N	N	N	N	Y	N	N	N
342	YES	YES	FARMER	Y	72	F	R	Ramanathapuram	320	Y	N	N	N	Y	N	N	Y
343	YES	YES	FARMER	Y	73	M	R	Ramanathapuram	20	Y	N	N	N	Y	N	Y	Y
344	YES	YES	FARMER	Y	88	M	R	Ramanathapuram	20	Y	Y	Y	N	Y	N	Y	Y
345	NO	YES	FARMER	Y	56	M	R	Ramanathapuram	10	N	N	N	N	Y	N	Y	Y
346	NO	YES	FARMER	Y	74	M	R	Ramanathapuram	20	Y	N	Y	N	Y	N	Y	N
347	NO	YES	FARMER	Y	61	M	R	Ramanathapuram	40	Y	Y	Y	N	Y	Y	Y	Y
348	NO	YES	FARMER	Y	58	M	R	Ramanathapuram	20	Y	Y	Y	N	Y	N	Y	Y
349	NO	YES	FARMER	Y	24	M	R	Ramanathapuram	20	Y	N	Y	N	N	N	Y	N
350	YES	YES	FARMER	Y	53	M	R	Ramanathapuram		N	N	N	N	Y	N	Y	Y
351	NO	YES	FARMER	Y	49	M	R	Ramanathapuram	20	Y	Y	Y	N	Y	N	Y	Y
352	NO	YES	FARMER	Y	43	M	R	Ramanathapuram	20	Y	N	Y	Y	Y	N	N	N
353	NO	YES	FARMER	Y	47	M	R	Ramanathapuram		N	N	N	Y	Y	N	N	N
354	NO	YES	FARMER	Y	45	M	R	Ramanathapuram		N	Y	Y	N	Y	N	Y	Y
355	NO	YES	FARMER	Y	25	M	R	Ramanathapuram		N	N	N	N	Y	Y	Y	Y
356	NO	YES	FARMER	Y	38	M	R	Ramanathapuram		N	Y	Y	N	Y	Y	Y	Y
357	NO	YES	FARMER	Y	50	F	R	Ramanathapuram		N	N	N	N	Y	N	N	N
358	YES	YES	FARMER	Y	63	M	R	Ramanathapuram		N	N	N	N	Y	N	Y	N
359	NO	YES	FARMER	Y	62	F	R	Ramanathapuram		N	N	N	Y	Y	Y	N	N
360	NO	YES	FARMER	Y	70	F	R	Ramanathapuram		N	N	N	Y	Y	N	N	N
361	YES	YES	FARMER	Y	59	M	R	Ramanathapuram	20	Y	N	N	N	N	N	Y	N
362	YES	YES	FARMER	Y	29	M	R	Ramanathapuram		N	N	Y	N	Y	N	Y	Y
363	NO	YES	FARMER	Y	40	F	R	Ramanathapuram		N	N	N	Y	Y	N	N	N
364	NO	YES	FARMER	Y	43	M	R	Ramanathapuram		N	Y	Y	N	Y	N	Y	N
365	NO	YES	FARMER	Y	82	M	R	Ramanathapuram		N	N	N	N	Y	Y	N	Y
366	YES	YES	FARMER	Y	70	F	R	Ramanathapuram		N	N	N	N	N	N	N	Y
367	NO	YES	FARMER	Y	55	F	R	Ramanathapuram		N	N	N	N	Y	N	N	Y
368	NO	YES	FARMER	Y	60	M	R	Ramanathapuram	80	Y	Y	Y	N	Y	Y	Y	Y
369	NO	YES	FARMER	Y	30	M	R	Ramanathapuram		N	Y	Y	N	Y	N	Y	N
370	NO	YES	FARMER	Y	23	M	R	Ramanathapuram		N	N	N	N	Y	Y	Y	Y
371	NO	YES	FARMER	Y	75	F	R	Ramanathapuram		N	N	N	N	Y	N	Y	Y
372	NO	YES	FARMER	Y	57	M	R	Ramanathapuram	40	Y	N	Y	Y	Y	Y	Y	Y
373	NO	YES	FARMER	Y	44	F	R	Ramanathapuram		N	N	N	N	Y	N	N	N
374	NO	YES	FARMER	Y	64	M	R	Ramanathapuram		N	Y	Y	N	Y	N	Y	Y
375	NO	YES	FARMER	Y	68	F	R	Ramanathapuram	20	Y	N	N	Y	Y	N	Y	Y
376	NO	YES	FARMER	Y	60	F	R	Ramanathapuram		N	N	N	Y	Y	N	Y	Y
377	NO	YES	FARMER	Y	60	F	R	Ramanathapuram		N	N	N	Y	Y	N	Y	Y
378	NO	YES	FARMER	Y	50	F	R	Ramanathapuram		N	N	N	Y	N	N	Y	Y
379	NO	YES	FARMER	Y	40	F	R	Ramanathapuram	80	Y	N	N	N	Y	N	Y	Y
380	NO	YES	FARMER	Y	45	F	R	Ramanathapuram	80	Y	N	N	Y	Y	N	N	Y
381	NO	YES	FARMER	Y	48	F	R	Ramanathapuram		N	N	N	Y	Y	N	Y	Y
382	YES	YES	FARMER	Y	53	F	R	Ramanathapuram		N	N	N	N	Y	N	N	Y
383	NO	YES	FARMER	Y	40	F	R	Ramanathapuram		N	N	N	N	Y	N	N	Y
384	NO	YES	FARMER	Y	38	F	R	Ramanathapuram	20	Y	N	N	N	Y	N	Y	Y
385	NO	YES	FARMER	Y	60	F	R	Ramanathapuram	40	Y	N	N	Y	Y	N	N	Y
386	YES	YES	FARMER	Y	60	F	R	Ramanathapuram		N	N	N	N	Y	N	Y	Y
387	NO	YES	FARMER	Y	19	M	R	Ramanathapuram	40	Y	N	N	N	N	N	N	N
388	NO	YES	FARMER	Y	33	M	R	Ramanathapuram		N	N	N	Y	Y	N	Y	Y
389	NO	YES	FARMER	Y	48	F	R	Ramanathapuram		N	N	N	N	Y	N	Y	Y
390	NO	YES	FARMER	Y	47	M	R	Ramanathapuram		N	N	N	N	Y	N	Y	Y
391	NO	YES	FARMER	Y	60	M	R	Ramanathapuram		N	N	N	N	Y	N	Y	Y
392	YES	YES	FARMER	Y	57	M	R	Ramanathapuram		N	Y	Y	N	N	N	Y	Y
393	NO	YES	FARMER	Y	38	F	R	Ramanathapuram	40	Y	N	N	Y	Y	N	N	Y
394	NO	YES	FARMER	Y	47	F	R	Ramanathapuram		N	N	N	N	Y	N	N	Y
395	NO	YES	FARMER	Y	60	M	R	Ramanathapuram		N	Y	Y	N	Y	N	Y	Y
396	NO	YES	FARMER	Y	38	F	R	Ramanathapuram		N	N	N	N	Y	N	Y	Y
397	NO	YES	FARMER	Y	70	F	R	Ramanathapuram		N	N	N	N	Y	N	Y	Y
398	NO	YES	FARMER	Y	39	F	R	Ramanathapuram		N	N	N	N	Y	N	Y	Y
399	YES	YES	FARMER	Y	78	M	R	Ramanathapuram	20	Y	N	N	N	Y	N	Y	Y
400	NO	YES	FARMER	Y	60	F	R	Ramanathapuram		N	N	N	N	Y	N	N	Y
401	NO	YES	FARMER	Y	29	F	R	Ramanathapuram	20	Y	N	N	N	Y	N	Y	Y
402	NO	YES	FARMER	Y	50	F	R	Ramanathapuram	160	Y	N	N	N	N	N	Y	Y
403	NO	YES	FARMER	Y	65	F	R	Ramanathapuram		N	N	N	N	Y	N	Y	Y
404	NO	YES	FARMER	Y	47	F	R	Ramanathapuram		N	N	N	N	Y	N	Y	Y
405	NO	YES	FARMER	Y	62	M	R	Ramanathapuram		N	Y	Y	N	Y	N	Y	Y
406	NO	YES	FARMER	Y	25	M	R	Ramanathapuram	320	Y	N	N	N	Y	N	Y	Y
407	NO	YES	FARMER	Y	65	F	R	Ramanathapuram		N	N	N	Y	Y	N	Y	Y
408	NO	YES	FARMER	Y	45	F	R	Ramanathapuram	20	Y	N	N	N	Y	N	Y	Y
409	NO	YES	FARMER	Y	45	F	R	Ramanathapuram		N	N	N	Y	Y	N	Y	Y
410	NO	YES	FARMER	Y	25	M	R	Ramanathapuram	20	Y	N	N	N	Y	Y	Y	Y
411	YES	YES	FARMER	Y	62	F	R	Ramanathapuram		N	N	N	N	Y	N	N	Y
412	NO	YES	FARMER	Y	79	F	R	Ramanathapuram	80	Y	N	N	N	N	N	N	Y
413	NO	YES	FARMER	Y	83	F	R	Ramanathapuram		N	N	N	N	Y	N	N	Y
414	NO	YES	FARMER	Y	74	M	R	Ramanathapuram		N	N	N	N	Y	N	Y	Y
415	NO	YES	FARMER	Y	28	M	R	Ramanathapuram		N	Y	Y	N	Y	Y	Y	Y
416	NO	YES	FARMER	Y	33	M	R	Ramanathapuram		N	Y	Y	N	Y	N	N	N
417	NO	YES	FARMER	Y	52	M	R	Ramanathapuram		N	Y	Y	N	Y	N	N	Y
418	YES	YES	FARMER	Y	70	F	R	Ramanathapuram		N	N	N	N	Y	N	Y	Y
419	NO	YES	FARMER	Y	50	M	R	Ramanathapuram	20	Y	Y	Y	N	Y	N	N	Y
420	NO	YES	FARMER	Y	55	F	R	Ramanathapuram		N	N	N	N	Y	Y	N	Y
421	YES	YES	FARMER	Y	43	M	R	Ramanathapuram		N	Y	Y	N	Y	Y	Y	Y
422	YES	YES	FARMER	Y	65	F	R	Ramanathapuram		N	N	N	N	Y	Y	Y	N
423	YES	YES	FARMER	Y	70	M	R	Ramanathapuram	10	N	Y	Y	Y	Y	N	Y	Y
424	YES	YES	FARMER	Y	70	M	R	Ramanathapuram	10	N	Y	Y	Y	Y	N	Y	Y
425	YES	YES	FARMER	Y	62	F	R	Ramanathapuram		N	N	N	N	Y	N	N	N
426	NO	YES	FARMER	Y	38	M	R	Ramanathapuram		N	Y	Y	N	Y	Y	Y	Y
427	NO	YES	FARMER	Y	68	F	R	Ramanathapuram	20	Y	N	N	N	Y	N	Y	Y
428	YES	YES	FARMER	Y	50	F	R	Ramanathapuram		N	N	N	N	Y	Y	N	Y
429	NO	YES	FARMER	Y	60	F	R	Ramanathapuram	10	N	N	N	N	Y	N	Y	Y
430	YES	YES	FARMER	Y	38	M	R	Ramanathapuram		N	N	N	N	Y	N	N	N
431	YES	YES	FARMER	Y	59	M	R	Ramanathapuram		N	Y	Y	N	Y	N	N	Y
432	YES	YES	FARMER	Y	63	M	R	Ramanathapuram	10	N	Y	Y	N	Y	N	Y	Y
433	YES	YES	FARMER	Y	66	M	R	Ramanathapuram		N	Y	Y	N	Y	Y	N	Y
434	NO	YES	FARMER	Y	50	F	R	Ramanathapuram		N	N	N	N	Y	N	N	Y
435	YES	YES	FARMER	Y	57	F	R	Ramanathapuram		N	N	N	N	Y	N	Y	Y
436	YES	YES	FARMER	Y	67	M	R	Ramanathapuram		N	N	N	N	N	Y	Y	Y
437	NO	YES	FARMER	Y	60	F	R	Ramanathapuram		N	N	N	N	Y	N	Y	Y
438	YES	YES	FARMER	Y	62	F	R	Ramanathapuram	20	Y	N	N	N	Y	N	Y	Y
439	NO	YES	FARMER	Y	57	M	R	Ramanathapuram		N	Y	Y	Y	Y	Y	Y	N
440	NO	YES	FARMER	Y	90	M	R	Ramanathapuram		N	N	N	N	Y	N	Y	Y
441	NO	YES	FARMER	Y	38	M	R	Ramanathapuram	10	N	N	N	N	Y	Y	N	Y
442	NO	YES	FARMER	Y	54	F	R	Ramanathapuram	10	N	N	N	N	Y	N	Y	Y
443	NO	YES	FARMER	Y	44	M	R	Ramanathapuram	20	Y	N	N	N	Y	Y	N	Y
444	NO	YES	FARMER	Y	25	M	R	Ramanathapuram	10	N	N	N	N	Y	Y	Y	Y
445	NO	YES	FARMER	Y	58	M	R	Ramanathapuram		N	Y	Y	Y	Y	N	Y	Y
446	NO	YES	FARMER	Y	36	F	R	Ramanathapuram		N	N	N	Y	N	N	N	Y
447	NO	YES	FARMER	Y	58	M	R	Ramanathapuram		N	N	Y	Y	Y	N	Y	Y
448	NO	YES	FARMER	Y	45	F	R	Ramanathapuram	10	N	N	N	N	Y	N	N	Y
449	YES	YES	FARMER	Y	43	M	R	Ramanathapuram		N	N	Y	N	N	N	Y	Y
450	NO	YES	FARMER	Y	36	M	R	Ramanathapuram		N	Y	Y	N	N	N	Y	N
451	NO	YES	FARMER	Y	45	F	R	Ramanathapuram		N	N	N	N	N	Y	Y	Y
452	NO	YES	FARMER	Y	74	M	R	Ramanathapuram		N	N	N	N	N	N	Y	Y
453	NO	YES	FARMER	Y	85	M	R	Ramanathapuram		N	N	N	Y	Y	N	Y	Y
454	NO	YES	FARMER	Y	68	M	R	Ramanathapuram		N	N	N	N	Y	N	Y	Y
455	NO	YES	FARMER	Y	40	M	R	Ramanathapuram		N	Y	N	N	Y	N	Y	Y
456	NO	YES	FARMER	Y	52	M	R	Ramanathapuram		N	N	N	N	Y	Y	Y	Y
457	NO	YES	FARMER	Y	56	M	R	Ramanathapuram		N	Y	Y	N	Y	N	Y	Y
458	NO	YES	FARMER	Y	56	F	R	Ramanathapuram		N	N	N	Y	Y	N	Y	Y
459	NO	YES	FARMER	Y	72	M	R	Ramanathapuram		N	N	N	N	Y	Y	Y	Y
460	NO	YES	FARMER	Y	44	F	R	Ramanathapuram		N	N	N	Y	Y	Y	Y	Y
461	YES	YES	FARMER	Y	36	M	R	Ramanathapuram		N	N	N	N	Y	N	Y	Y
462	NO	YES	FARMER	Y	32	M	R	Ramanathapuram		N	Y	Y	N	Y	N	Y	Y
463	YES	YES	FARMER	Y	72	M	R	Ramanathapuram	20	Y	N	N	N	Y	Y	Y	Y
464	YES	YES	FARMER	Y	70	M	R	Ramanathapuram		N	N	N	Y	Y	N	Y	Y
465	YES	YES	FARMER	Y	63	F	R	Ramanathapuram		N	N	N	Y	Y	N	Y	Y
466	NO	YES	FARMER	Y	70	F	R	Ramanathapuram		N	N	N	Y	Y	N	Y	Y
467	NO	YES	FARMER	Y	65	M	R	Ramanathapuram		N	N	N	Y	Y	N	N	Y
468	NO	YES	FARMER	Y	81	M	R	Ramanathapuram		N	N	N	N	Y	Y	Y	Y
469	YES	YES	FARMER	Y	75	F	R	Ramanathapuram	20	Y	N	N	N	Y	N	Y	Y
470	YES	YES	FARMER	Y	60	M	R	Ramanathapuram		N	Y	Y	N	Y	Y	Y	N
471	YES	YES	FARMER	Y	70	F	R	Ramanathapuram		N	N	N	Y	Y	N	Y	Y
472	NO	YES	FARMER	Y	56	F	R	Ramanathapuram	20	Y	N	N	Y	Y	N	Y	Y
473	YES	YES	FARMER	Y	59	M	R	Ramanathapuram	20	Y	N	N	N	Y	Y	Y	Y
474	NO	YES	FARMER	Y	67	M	R	Ramanathapuram		N	N	N	N	Y	N	Y	Y
475	NO	YES	FARMER	Y	50	M	R	Ramanathapuram		N	Y	Y	Y	Y	N	Y	Y
476	NO	YES	FARMER	Y	40	F	R	Ramanathapuram	20	Y	N	N	N	Y	Y	N	Y
477	YES	YES	FARMER	Y	54	F	R	Ramanathapuram		N	N	N	N	Y	N	Y	Y
478	NO	YES	FARMER	Y	58	M	R	Ramanathapuram		N	Y	Y	N	Y	Y	Y	Y
479	YES	YES	FARMER	Y	60	M	R	Ramanathapuram		N	N	N	Y	Y	Y	Y	N
480	NO	YES	FARMER	Y	50	M	R	Ramanathapuram	20	Y	Y	Y	Y	Y	Y	N	Y
481	NO	YES	FARMER	Y	65	M	R	Ramanathapuram		N	Y	Y	Y	Y	N	Y	Y
482	NO	YES	FARMER	Y	30	M	R	Ramanathapuram		N	Y	Y	N	Y	Y	Y	Y
483	NO	YES	FARMER	Y	45	M	R	Ramanathapuram		N	Y	Y	Y	Y	N	Y	N
484	NO	YES	FARMER	Y	60	F	R	Ramanathapuram		N	N	N	Y	Y	N	Y	Y
485	NO	YES	FARMER	Y	70	F	R	Ramanathapuram		N	N	N	Y	Y	N	Y	Y
486	NO	YES	FARMER	Y	75	M	R	Ramanathapuram		N	Y	Y	N	Y	N	Y	Y
487	YES	YES	FARMER	Y	48	M	R	Ramanathapuram	40	Y	Y	Y	N	N	N	Y	N
488	NO	YES	FARMER	Y	32	M	R	Ramanathapuram	40	Y	N	N	N	Y	Y	Y	Y
489	NO	YES	FARMER	Y	67	M	R	Ramanathapuram	20	Y	Y	Y	N	Y	N	Y	Y
490	NO	YES	FARMER	Y	60	F	R	Ramanathapuram	80	Y	N	N	Y	Y	N	Y	Y
491	NO	YES	FARMER	Y	49	F	R	Ramanathapuram	20	Y	N	N	Y	Y	N	Y	Y
492	NO	YES	FARMER	Y	36	M	R	Ramanathapuram		N	Y	Y	N	Y	N	Y	Y
493	YES	YES	FARMER	Y	44	M	R	Ramanathapuram		N	Y	Y	N	Y	N	Y	Y
494	NO	YES	FARMER	Y	55	M	R	Ramanathapuram		N	N	N	N	Y	Y	Y	Y
495	NO	YES	FARMER	Y	38	M	R	Ramanathapuram		N	N	Y	N	Y	Y	Y	Y
496	YES	YES	FARMER	Y	49	M	R	Ramanathapuram		N	N	Y	Y	Y	N	Y	Y
497	NO	YES	FARMER	Y	59	M	R	Ramanathapuram		N	N	N	N	Y	Y	Y	Y
498	NO	YES	FARMER	Y	47	M	R	Ramanathapuram	20	Y	N	Y	N	Y	N	Y	Y
499	NO	YES	FARMER	Y	69	F	R	Ramanathapuram		N	N	N	N	Y	N	Y	Y
500	NO	YES	FARMER	Y	85	F	R	Ramanathapuram		N	N	N	N	Y	N	Y	Y
501	NO	YES	FARMER	Y	61	M	R	Ramanathapuram		N	N	Y	Y	Y	N	Y	Y
502	NO	YES	FARMER	Y	65	M	R	Ramanathapuram		N	Y	Y	N	Y	N	Y	Y
503	YES	YES	FARMER	Y	80	M	R	Ramanathapuram	20	Y	N	N	Y	Y	N	Y	Y
504	NO	YES	FARMER	Y	80	M	R	Ramanathapuram		N	N	Y	Y	Y	N	Y	Y
505	YES	YES	FARMER	Y	59	M	R	Ramanathapuram		N	N	N	N	Y	N	Y	Y
506	NO	YES	FARMER	Y	60	F	R	Ramanathapuram	10	N	N	N	Y	Y	N	Y	Y
507	YES	YES	FARMER	Y	49	F	R	Ramanathapuram	20	Y	N	N	Y	Y	Y	Y	Y
508	YES	YES	FARMER	Y	65	F	R	Ramanathapuram	160	Y	N	N	Y	Y	N	Y	Y
509	YES	YES	FARMER	Y	77	F	R	Ramanathapuram		N	N	N	N	Y	Y	Y	Y
510	YES	YES	FARMER	Y	62	F	R	Ramanathapuram		N	N	N	Y	Y	N	Y	Y
511	YES	YES	FARMER	Y	56	F	R	Ramanathapuram		N	N	N	Y	Y	N	Y	Y
512	YES	YES	FARMER	Y	70	F	R	Ramanathapuram		N	N	N	N	Y	N	Y	Y
513	NO	YES	FARMER	Y	70	F	R	Ramanathapuram	40	Y	N	N	N	Y	Y	Y	Y
514	YES	YES	FARMER	Y	42	F	R	Ramanathapuram		N	Y	Y	N	Y	N	Y	Y
515	YES	YES	FARMER	Y	63	M	R	Ramanathapuram	20	Y	N	N	Y	Y	N	Y	Y
516	YES	YES	FARMER	Y	56	M	R	Ramanathapuram		N	Y	Y	N	Y	N	Y	Y
517	YES	YES	FARMER	Y	69	M	R	Ramanathapuram	20	Y	Y	Y	N	Y	N	Y	Y
518	NO	YES	FARMER	Y	54	F	R	Ramanathapuram	20	Y	N	N	N	Y	Y	Y	Y
519	NO	YES	FARMER	Y	65	F	R	Ramanathapuram		N	N	N	Y	Y	N	Y	Y
520	NO	YES	FARMER	Y	30	F	R	Ramanathapuram	10	N	N	N	N	Y	Y	Y	Y
521	NO	YES	FARMER	Y	28	M	R	Ramanathapuram		N	Y	Y	N	Y	Y	Y	Y
522	NO	YES	FARMER	Y	43	M	R	Ramanathapuram		N	N	N	N	Y	Y	Y	Y
523	NO	YES	FARMER	Y	64	M	R	Ramanathapuram		N	N	N	N	Y	Y	Y	Y
524	NO	YES	FARMER	Y	59	F	R	Ramanathapuram	320	Y	N	N	Y	Y	N	Y	Y
525	YES	YES	FARMER	Y	67	M	R	Ramanathapuram		N	Y	Y	N	Y	N	Y	N
526	NO	YES	FARMER	Y	65	M	R	Ramanathapuram	40	Y	Y	Y	Y	Y	N	Y	Y
527	NO	YES	FARMER	Y	53	F	R	Ramanathapuram		N	N	N	N	Y	Y	Y	Y
528	NO	YES	FARMER	Y	57	M	R	Ramanathapuram		N	N	N	Y	Y	N	Y	Y
529	NO	YES	FARMER	Y	67	M	R	Ramanathapuram		N	N	N	N	Y	Y	Y	Y
530	NO	YES	FARMER	Y	65	M	R	Ramanathapuram		N	N	Y	Y	Y	N	Y	Y
531	NO	YES	FARMER	Y	43	F	R	Ramanathapuram		N	N	N	Y	Y	N	N	Y
532	YES	YES	FARMER	Y	57	F	R	Ramanathapuram	20	Y	N	N	Y	N	Y	N	Y
533	NO	YES	FARMER	Y	70	F	R	Ramanathapuram		N	N	N	N	Y	Y	N	Y
534	NO	YES	FARMER	Y	53	F	R	Ramanathapuram		N	N	N	Y	Y	N	Y	Y
535	NO	YES	FARMER	Y	63	F	R	Ramanathapuram		N	N	N	N	Y	N	Y	Y
536	NO	YES	FARMER	Y	63	M	R	Ramanathapuram		N	N	N	Y	Y	N	Y	Y
537	YES	YES	FARMER	Y	55	F	R	Ramanathapuram		N	N	N	N	Y	N	Y	Y
538	YES	YES	FARMER	Y	64	F	R	Ramanathapuram		N	N	N	Y	Y	N	Y	Y
539	YES	YES	FARMER	Y	53	F	R	Ramanathapuram		N	N	N	Y	Y	N	Y	Y
540	NO	YES	FARMER	Y	37	M	R	Ramanathapuram		N	Y	Y	N	Y	Y	Y	Y
541	NO	YES	FARMER	Y	50	M	R	Ramanathapuram		N	Y	Y	Y	Y	Y	Y	Y
542	NO	YES	FARMER	Y	40	F	R	Ramanathapuram		N	N	N	Y	Y	N	Y	Y
543	NO	YES	FARMER	Y	70	F	R	Ramanathapuram		N	N	N	N	Y	Y	Y	Y
544	NO	YES	FARMER	Y	62	F	R	Ramanathapuram		N	N	N	Y	Y	N	Y	Y
545	NO	YES	FARMER	Y	58	M	R	Ramanathapuram		N	N	Y	Y	Y	N	Y	Y
546	YES	YES	FARMER	Y	45	M	R	Ramanathapuram	20	Y	N	Y	N	Y	N	Y	Y
547	YES	YES	FARMER	Y	70	M	R	Ramanathapuram	20	Y	Y	Y	N	N	Y	N	Y
548	NO	YES	FARMER	Y	57	F	R	Ramanathapuram		N	N	N	Y	Y	N	Y	Y
549	NO	YES	FARMER	Y	56	F	R	Ramanathapuram		N	N	N	N	Y	N	Y	Y
550	NO	YES	FARMER	Y	57	F	R	Ramanathapuram		N	N	N	Y	Y	Y	Y	Y
